# Supplementary material for: Vehicular traffic effects on elk and white-tailed deer behavior near wildlife underpasses
Source: PLoS One. 2022 Nov 7;17(11):e0269587. doi: 10.1371/journal.pone.0269587 (PMC9639831; doi:10.1371/journal.pone.0269587)
Supplement: S1 Data — Data included, in columns from left to right—unique identifier, difference in the proportion of time allocated to each of the following behaviors (calculated as time spent allocated to behavior X after vehicle passage/total time after vehicle passage)—(time allocated to behavior X before vehicle passage/total time before vehicle passage): “vigilance,” “forage,” “run”; species (either white-tailed deer or elk); number of vehicles; type of vehicle; binary value for if the animal utilized the passage corridor. (CSV) [file pone.0269587.s001.csv]

ID (unique idenifier)	vigilance	forage	run	species (d = deer, e = elk)	Number of vehicles	Type of car (p = passenger vehicle, l = large vehicle (i.e., semi-truck, bus, RV)	passage use (1 = yes, 0 = no)
DUTDNA2004disc1 000526	0	0	-0.0635	d	1	p	1
DUTDNA2004disc1 000554	0.0834	0	-0.25	d	4	l	1
DUTDNA2004disc1 001040	0.75	0	0	d	1	p	0
DUTDNA2004disc1 001936	0.3	-0.7	0.4	e	1	l	0
DUTDNA2004disc1 002107	0.6	-0.6	0	e	2	l	0
DUTDNA2004disc1 004002	0.4546	-0.4546	0	d	1	l	0
DUTDNA2004disc1 004528	0.006	0	0	d	3	p	1
DUTDNA2004disc1 004628	0.1428	0	0	d	1	p	1
DUTDNA2004disc1 005025	0.1818	0	0.0909	d	1	p	1
DUTDNA2004disc1 005430	-0.6	-0.3333	0.9333	d	1	l	0
DUTDNA2004disc1 005527	0	0	0	d	2	p	1
DUTDNA2004disc1 010655	-0.1333	0	-0.0666	e	1	l	1
DUTDNA2004disc1 010746	0.5376	0	0.1538	e	1	l	0
DUTDNA2004disc2 000419	0.2462	0.2667	0	e	1	p	1
DUTDNA2004disc2 000448	0.4667	0.0667	0	e	2	p	1
DUTDNA2004disc2 001352	-0.4667	-0.4667	1	d	1	l	0
DUTDNA2004disc2 001830	-0.2666	0.4666	0	d	4	l	0
DUTDNA2004disc2 002510	0.6904	0	0	e	1	p	0
DUTDNA2004disc2 010910	0.3846	0	0	e	1	l	0
DUTDNA2004disc2 011458	-0.0667	0	0.4	d	3	l	1
DUTDNA2004disc3 000000	0.3334	-0.2	0	d	2	p	0
DUTDNA2004disc3 000438	0.6667	-0.6667	0	e	2	p	0
DUTDNA2004disc3 000953	0.55	-0.55	0	d	1	l	0
DUTDNA2004disc3 003135	0.1333	-0.1333	0	d	1	p	0
DUTDNA2004disc3 003725	0	0	0.3619	d	1	p	0
DUTDNA2004disc3 004135	0.359	-0.359	0	e	2	p	0
DUTDNA2004disc3 004943	0.1334	-0.1334	0	e	4	l	1
DUTDNA2004disc3 005151	0.2	-0.2	0	d	1	l	1
DUTDNA2004disc3 005254	0.625	-0.25	0	e	2	l	0
DUTDNA2004disc3 010551	-0.2	0	0.7333	d	1	l	1
DUTDNA2004disc3 010702	0	0	0	e	1	p	1
DUTDNA2004disc3 010912	-0.2	0	0.2	d	1	l	1
DUTDNA2004disc4 001050	0.2	0.2	0	d	3	l	1
DUTDNA2004disc4 002049	0.7333	0	0	e	3	p	1
DUTDNA2004disc4 002932	-0.2143	-0.2143	0	e	4	l	1
DUTDNA2005disc4 003603	-0.0667	0	0.8	d	1	l	1
